# Supplementary material for: Integrated proteomic and metabolomic profile analyses of cardiac valves revealed molecular mechanisms and targets in calcific aortic valve disease
Source: Front Cardiovasc Med. 2022 Oct 13;9:944521. doi: 10.3389/fcvm.2022.944521 (PMC9606238; doi:10.3389/fcvm.2022.944521)
Supplement: Supplementary file 5 [file Table_2.XLSX]

## Sheet: Identified metabolites
	ID	name	mz	rt	exact_mass	ppm	formula	KEGG	type	library	identify.pvalue	posneg
1	M277T90	6-Phosphogluconic acid	277.032	90.0699	276.025	1.17581	C6H13O10P	C00345	[M+H]+	MetaDNA	1.57332e-05	pos
2	M338T808	Erucic acid	338.341	807.925	338.318	0.301152	C22H42O2	C08316	[M]+	BioDeepDB	4.50643e-25	pos
3	M132T94_1	Creatine	132.042	93.8909	131.07	14.8138	C4H9N3O2	C00300	[M+H]+	BioDeepDB	5.95381e-14	pos
4	M226T806	Carnosine	226.012	806.12	226.107	1.02911	C9H14N4O3	C00386	[M]+	BioDeepDB	0.0135996	pos
5	M132T237	L-Leucine	132.101	237.282	131.095	3.94767	C6H13NO2	C00123	[M+H]+	BioDeepDB	5.47021e-17	pos
6	M340T447	Fructose 1,6-bisphosphate	340.258	446.512	339.996	5.11749	C6H14O12P2	C00354	[M]+	BioDeepDB	0.00244052	pos
7	M114T91_2	Creatinine	114.065	91.0551	113.059	6.41453	C4H7N3O	C00791	[M+H]+	BioDeepDB	2.92112e-18	pos
8	M130T179	Pyroglutamic acid	130.05	179.062	129.043	2.825	C5H7NO3	C01879	[M+H]+	BioDeepDB	8.76345e-18	pos
9	M147T85	L-Glutamine	147.076	85.3581	146.069	1.40784	C5H10N2O3	C00064	[M+H]+	BioDeepDB	4.67601e-37	pos
10	M106T84	L-Serine	106.05	84.1992	105.043	1.26308	C3H7NO3	C00065	[M+H]+	BioDeepDB	3.00861e-07	pos
11	M162T97	Aminoadipic acid	162.076	96.6449	161.069	0.896213	C6H11NO4	C00956	[M+H]+	BioDeepDB	2.15867e-39	pos
12	M142T66	O-Phosphoethanolamine	141.959	65.851	141.019	0.0120792	C2H8NO4P	C00346	[M+H]+	BioDeepDB	2.71486e-17	pos
13	M134T85	L-Aspartic acid	134.045	85.2039	133.037	0.222916	C4H7NO4	C00049	[M+H]+	BioDeepDB	8.99932e-21	pos
14	M220T352	Pantothenic acid	220.118	351.868	219.111	0.135826	C9H17NO5	C00864	[M+H]+	BioDeepDB	2.48744e-28	pos
15	M349T155	IMP	349.055	154.836	348.047	0.35581	C10H13N4O8P	C00130	[M+H]+	BioDeepDB	3.89846e-14	pos
16	M132T723	L-Asparagine	132.101	722.959	132.054	7.61938	C4H8N2O3	C00152	[M]+	BioDeepDB	6.61615e-09	pos
17	M241T83	Anserine	241.129	82.7498	240.122	2.0782	C10H16N4O3	C01262	[M+H]+	BioDeepDB	7.54173e-18	pos
18	M192T71	5-Hydroxyindoleacetic acid	192.062	70.8581	191.058	17.0091	C10H9NO3	C05635	[M+H]+	BioDeepDB	0.18099	pos
19	M132T87	cis-4-Hydroxy-D-proline	132.066	86.6125	131.058	0.0563039	C5H9NO3	C03440	[M+H]+	BioDeepDB	1.07495e-12	pos
20	M243T604	Equol	243.206	603.81	242.094	4.76518	C15H14O3	C14131	[M+H]+	BioDeepDB	0.219226	pos
21	M153T90	D-Xylitol	153.076	89.5827	152.069	0.567473	C5H12O5	C00379	[M+H]+	BioDeepDB	4.62449e-12	pos
22	M360T450	Rosmarinic acid	360.237	449.667	360.084	0.270083	C18H16O8	C01850	[M]+	BioDeepDB	3.20014e-07	pos
23	M183T472	Galactitol	183.088	472.074	182.079	10.3097	C6H14O6	C01697	[M+H]+	MoNA	3.80043e-05	pos
24	M268T307	2-Deoxyguanosine	268.104	306.635	267.097	0.213467	C10H13N5O4	C00330	[M+H]+	BioDeepDB	4.43601e-07	pos
25	M273T523	Naringenin	273.075	522.795	272.068	2.31298	C15H12O5	C00509	[M+H]+	BioDeepDB	2.80503e-11	pos
26	M132T411	Aminocaproic acid	132.101	411.239	131.095	8.22658	C6H13NO2	C02378	[M+H]+	BioDeepDB	4.23961e-09	pos
27	M189T102	N6-Acetyl-L-lysine	189.123	101.817	188.116	1.36688	C8H16N2O3	C02727	[M+H]+	BioDeepDB	0.0065913	pos
28	M295T689	9(S)-HPODE	295.226	689.222	312.23	3.16345	C18H32O4	C14827	[M+H-H2O]+	BioDeepDB	6.23773e-05	pos
29	M170T82	1-Methylhistidine	170.093	81.9286	169.085	0.870771	C7H11N3O2	C01152	[M+H]+	BioDeepDB	2.58774e-14	pos
30	M325T114	UMP	325.042	113.533	324.036	2.58277	C9H13N2O9P	C00105	[M+H]+	BioDeepDB	5.15662e-08	pos
31	M104T154	Choline	104.106	153.57	104.108	5.27533	C5H14NO	C00114	[M+H]+	BioDeepDB	3.70931e-12	pos
32	M169T122	Uric acid	169.035	121.569	168.028	1.73995	C5H4N4O3	C00366	[M+H]+	MoNA	5.10735e-09	pos
33	M137T330	Hypoxanthine	137.045	329.657	136.038	8.79447	C5H4N4O	C00262	[M+H]+	MoNA	2.19765e-07	pos
34	M261T88	D-Glucose 1-phosphate	261.037	88.4344	260.03	1.6291	C6H13O9P	C00103	[M+H]+	mzCloud	2.98626e-06	pos
35	M243T88	Glucose 6-phosphate	243.026	88.0551	260.03	16.4965	C6H13O9P	C00092	[M+H-H2O]+	mzCloud	0.000260425	pos
36	M435T523	Naringenin 7-O-beta-D-glucoside	435.127	522.844	434.121	3.78612	C21H22O10	C09099	[M+H]+	BioDeepDB	3.29573e-08	pos
37	M364T122	GMP	364.065	121.975	363.058	0.00776838	C10H14N5O8P	C00144	[M+H]+	BioDeepDB	8.74847e-13	pos
38	M235T95	N-[(2S)-2-Amino-2-carboxyethyl]-L-glutamate	235.092	95.3469	234.085	2.12321	C8H14N2O6	C21559	[M+H]+	MetaDNA	0.0161579	pos
39	M263T98	Mannitol 1-phosphate	263.052	97.531	262.045	0.907277	C6H15O9P	C00644	[M+H]+	MetaDNA	0.000145774	pos
40	M182T351	(S)-beta-Tyrosine	182.081	350.92	181.074	2.96426	C9H11NO3	C21308	[M+H]+	MetaDNA	0.00615572	pos
41	M129T74	(S)-Piperidine-2-carboxamide	129.102	74.3037	128.095	0.749661	C6H12N2O	C19809	[M+H]+	MetaDNA	0.018769	pos
42	M237T339	L-Formylkynurenine	237.087	339.094	236.08	1.74816	C11H12N2O4	C02700	[M+H]+	MetaDNA	0.0166272	pos
43	M593T89	Kaempferol 3-O-beta-D-glucosyl-(1->2)-beta-D-glucoside	593.152	89.4315	610.153	10.8549	C27H30O16	C12634	[M+H-H2O]+	MetaDNA	0.0282583	pos
44	M423T92_2	Trehalose 6-phosphate	423.088	91.8965	422.082	3.25591	C12H23O14P	C00689	[M+H]+	MetaDNA	0.00211792	pos
45	M303T795	alpha-Zearalenol	303.154	795.313	320.162	2.67321	C18H24O5	C14750	[M+H-H2O]+	MetaDNA	9.81957e-05	pos
46	M257T799_1	1-Dodecanoyl-sn-glycerol	257.211	799.197	274.214	15.2372	C15H30O4	C13854	[M+H-H2O]+	MetaDNA	0.018333	pos
47	M110T757	Hydroquinone	110.02	756.675	110.037	4.12021	C6H6O2	C00530	[M]+	BioDeepDB	3.52852e-06	pos
48	M155T812	Gentisic acid	154.989	812.345	154.027	5.65044	C7H6O4	C00628	[M+H]+	BioDeepDB	0.00010725	pos
49	M90T733	Putrescine	89.5069	733.219	88.1	3.31982	C4H12N2	C00134	[M+H]+	BioDeepDB	1.05497e-06	pos
50	M151T111	D-Ribose	151.037	111.493	150.053	11.647	C5H10O5	C00121	[M+H]+	BioDeepDB	0.000683575	pos
51	M159T204	4,5-Dihydroorotic acid	158.961	203.916	158.033	1.91141	C5H6N2O4	C00337	[M+H]+	BioDeepDB	5.54408e-07	pos
52	M226T683	Porphobilinogen	226.18	683.226	226.095	1.13847	C10H14N2O4	C00931	[M]+	BioDeepDB	2.45142e-05	pos
53	M174T591	Quinaldic acid	174.055	591.318	173.048	0.202347	C10H7NO2	C06325	[M+H]+	MoNA	0.0301707	pos
54	M155T66	2,3-Butanediol	154.99	66.1127	154.012	2.24703	C4H10O2S2	C00265	[M+H]+	BioDeepDB	0.000563347	pos
55	M147T75	L-Lysine	147.113	74.8392	146.106	0.152085	C6H14N2O2	C00047	[M+H]+	BioDeepDB	8.31157e-16	pos
56	M90T85_1	L-Lactic acid	90.0551	85.4534	90.0317	2.94614	C3H6O3	C00186	[M]+	BioDeepDB	0.00019373	pos
57	M120T87	L-Threonine	120.065	86.6125	119.058	1.73249	C4H9NO3	C00188	[M+H]+	BioDeepDB	1.13989e-33	pos
58	M198T803	Vanillylmandelic acid	198.185	803.299	198.053	0.066058	C9H10O5	C05584	[M]+	BioDeepDB	0.000117358	pos
59	M173T103	4-Quinolinecarboxylic acid	172.956	103.023	173.048	9.7516	C10H7NO2	C06414	[M]+	BioDeepDB	0.0233824	pos
60	M214T734	Dethiobiotin	213.982	733.914	214.132	1.24501	C10H18N2O3	C01909	[M]+	BioDeepDB	6.32992e-09	pos
61	M224T32	Hydroxykynurenine	223.988	32.1396	224.08	3.69289	C10H12N2O4	C02794	[M]+	BioDeepDB	3.21912e-06	pos
62	M172T35_1	3-Dehydroshikimate	171.993	35.4954	172.037	0.548395	C7H8O5	C02637	[M]+	BioDeepDB	1.85524e-16	pos
63	M110T128_2	2-Aminophenol	110.02	127.786	109.053	0.948947	C6H7NO	C01987	[M+H]+	BioDeepDB	6.7276e-05	pos
64	M216T649	12-Hydroxydodecanoic acid	216.195	648.99	216.173	0.0668206	C12H24O3	C08317	[M]+	BioDeepDB	1.07224e-08	pos
65	M307T835	8,11,14-Eicosatrienoic acid	307.226	834.515	306.256	0.169142	C20H34O2	C03242	[M+H]+	BioDeepDB	0.00171932	pos
66	M343T734	Sucrose	343.295	733.548	342.116	0.284426	C12H22O11	C00089	[M+H]+	BioDeepDB	2.85401e-05	pos
67	M153T478	Perillyl alcohol	153.091	478.499	152.12	0.142238	C10H16O	C02452	[M+H]+	BioDeepDB	7.99302e-05	pos
68	M227T683_1	Deoxycytidine	227.164	683.233	227.091	3.11466	C9H13N3O4	C00881	[M]+	BioDeepDB	1.2446e-05	pos
69	M282T121_1	1-Methyladenosine	282.119	121.441	281.112	1.90114	C11H15N5O4	C02494	[M+H]+	BioDeepDB	9.97182e-09	pos
70	M334T726	Nicotinamide ribotide	334.294	725.813	334.057	4.3427	C11H15N2O8P	C00455	[M]+	BioDeepDB	7.29296e-08	pos
71	M120T83_2	L-Homoserine	120.102	82.7649	119.058	1.24286	C4H9NO3	C00263	[M+H]+	BioDeepDB	0.0588854	pos
72	M303T530	Hesperetin	303.086	530.116	302.079	1.01429	C16H14O6	C01709	[M+H]+	BioDeepDB	5.26208e-13	pos
73	M613T121	Oxidized glutathione	613.154	121.497	612.152	7.47766	C20H32N6O12S2	C00127	[M+H]+	BioDeepDB	1.13388e-05	pos
74	M428T103	ADP	428.036	103.297	427.029	1.44087	C10H15N5O10P2	C00008	[M+H]+	BioDeepDB	4.32905e-15	pos
75	M496T809	1-palmitoylglycerophosphocholine	496.337	808.545	496.34	5.59108	C24H51NO7P	C04102	[M+H]+	BioDeepDB	4.86927e-15	pos
76	M127T94	1,2,3-Trihydroxybenzene	127.04	94.215	126.032	8.82582	C6H6O3	C01108	[M+H]+	BioDeepDB	1.07414e-07	pos
77	M130T361	Pyrrolidonecarboxylic acid	130.049	361.092	129.043	7.25412	C5H7NO3	C02237	[M+H]+	BioDeepDB	1.76727e-11	pos
78	M102T32	Betaine aldehyde	102.092	32.1384	102.092	1.6226	C5H12NO	C00576	[M]+	BioDeepDB	2.25625e-09	pos
79	M403T767	Nobiletin	403.137	766.949	402.132	3.27597	C21H22O8	C10112	[M+H]+	BioDeepDB	2.71105e-07	pos
80	M377T483	Enalapril	377.214	482.833	376.2	17.2659	C20H28N2O5	C06977	[M+H]+	BioDeepDB	8.94171e-05	pos
81	M373T792	Tangeritin	373.127	791.848	372.121	2.24179	C20H20O7	C10190	[M+H]+	BioDeepDB	8.1083e-09	pos
82	M180T683	Rimantadine	180.174	683.233	179.167	3.01139	C12H21N	C07236	[M+H]+	BioDeepDB	1.20409e-07	pos
83	M148T117	O-Acetylserine	148.06	117.111	147.053	0.0374184	C5H9NO4	C00979	[M+H]+	BioDeepDB	8.10165e-06	pos
84	M271T518	Nordiazepam	271.06	518.306	270.056	13.2173	C15H11ClN2O	C07486	[M+H]+	BioDeepDB	5.16211e-07	pos
85	M249T383	Pindolol	249.157	383.118	248.153	11.2482	C14H20N2O2	C07445	[M+H]+	BioDeepDB	8.18759e-06	pos
86	M317T620	12-Keto-leukotriene B4	317.21	619.577	334.214	3.45034	C20H30O4	C05949	[M+H-H2O]+	BioDeepDB	0.000540119	pos
87	M266T683	Mirtazapine	266.173	683.226	265.158	27.7894	C17H19N3	C07570	[M+H]+	MoNA	0.00359716	pos
88	M348T121	3-AMP	348.069	121.234	347.063	2.74776	C10H14N5O7P	C01367	[M+H]+	BioDeepDB	3.85625e-16	pos
89	M373T742	Sinensetin	373.128	741.523	372.121	1.68077	C20H20O7	C10186	[M+H]+	BioDeepDB	4.62706e-05	pos
90	M129T111	1,1-Dimethylbiguanide	129.102	110.898	129.101	0.0541815	C4H11N5	C07151	[M]+	BioDeepDB	0.00092159	pos
91	M295T803_2	13-L-Hydroperoxylinoleic acid	295.227	803.407	312.23	2.66495	C18H32O4	C04717	[M+H-H2O]+	BioDeepDB	3.22736e-07	pos
92	M291T815	Etiocholanolone	291.231	815.28	290.225	2.43867	C19H30O2	C04373	[M+H]+	BioDeepDB	0.000490849	pos
93	M188T82	N1-Acetylspermidine	188.175	81.8396	187.168	1.69173	C9H21N3O	C00612	[M+H]+	BioDeepDB	1.95807e-12	pos
94	M231T637_1	Dodecanedioic acid	231.159	636.827	230.152	0.333385	C12H22O4	C02678	[M+H]+	BioDeepDB	5.45522e-05	pos
95	M263T121_1	Cinoxacin	263.069	121.237	262.059	9.63711	C12H10N2O5	C08052	[M+H]+	BioDeepDB	0.0611668	pos
96	M280T563	(<U+00C2><U+00B1>)-Metalaxyl	280.152	562.574	279.147	7.78652	C15H21NO4	C10947	[M+H]+	BioDeepDB	6.91231e-06	pos
97	M255T609	Daidzein	255.065	609.111	254.058	0.943249	C15H10O4	C10208	[M+H]+	BioDeepDB	1.11002e-08	pos
98	M273T481	Sotalol	273.131	480.561	272.12	14.5524	C12H20N2O3S	C07309	[M+H]+	BioDeepDB	1.44336e-06	pos
99	M277T689	9-OxoODE	277.216	689.458	294.219	14.0052	C18H30O3	C14766	[M+H-H2O]+	mzCloud	0.000341688	pos
100	M361T545	Nitrendipine	361.138	544.992	360.132	2.69186	C18H20N2O6	C07713	[M+H]+	BioDeepDB	1.53521e-19	pos
101	M343T520	Prednisolone	343.177	519.591	360.194	26.8417	C21H28O5	C07369	[M+H-H2O]+	MoNA	0.0943512	pos
102	M123T494	Benzoate	123.043	493.783	122.037	6.37227	C7H6O2	C00180	[M+H]+	BioDeepDB	3.61773e-12	pos
103	M190T410	Kynurenic acid	190.05	410.297	189.043	0.0456686	C10H7NO3	C01717	[M+H]+	BioDeepDB	2.7912e-05	pos
104	M83T522	Fomepizole	83.0602	521.56	82.0531	1.74279	C4H6N2	C07837	[M+2ACN+2H]2+	MoNA	0.00079028	pos
105	M288T615	L-Octanoylcarnitine	288.217	614.707	287.21	1.29852	C15H29NO4	C02838	[M+H]+	MoNA	0.000248157	pos
106	M153T523	Gallic acid	153.018	523.05	170.022	26.6102	C7H6O5	C01424	[M+H-H2O]+	MoNA	0.00597243	pos
107	M213T474	Harmine	213.102	473.578	212.095	1.32039	C13H12N2O	C06538	[M+H]+	MoNA	5.79579e-05	pos
108	M273T87	Catechin	273.074	86.834	290.079	9.23041	C15H14O6	C06562	[M+H-H2O]+	MoNA	0.0602527	pos
109	M288T824	Capsaicin	288.195	824.353	305.199	12.699	C18H27NO3	C06866	[M+H-H2O]+	MoNA	0.000838426	pos
110	M358T520	Laudanosine	358.199	519.852	357.194	5.26186	C21H27NO4	C09558	[M+H]+	mzCloud	0.136409	pos
111	M127T166	Phloroglucinol	127.039	165.888	126.032	1.67563	C6H6O3	C02183	[M+H]+	mzCloud	2.52687e-11	pos
112	M234T810	Polygodial	234.162	809.556	234.162	1.20534	C15H22O2	C09712	[M]+	mzCloud	0.000249863	pos
113	M166T89	L-Methionine S-oxide	166.053	88.6228	165.046	0.977227	C5H11NO3S	C02989	[M+H]+	mzCloud	5.20317e-07	pos
114	M150T514	Methionine	150.058	513.558	149.051	0.163614	C5H11NO2S	C01733	[M+H]+	mzCloud	9.83339e-06	pos
115	M189T358	Glycyl-leucine	189.123	357.639	188.116	1.61548	C8H16N2O3	C02155	[M+H]+	mzCloud	3.92894e-18	pos
116	M279T745	Sulfamethazine	279.093	744.695	278.084	7.39741	C12H14N4O2S	C19530	[M+H]+	mzCloud	2.47141e-05	pos
117	M366T97	N-Acetyllactosamine	366.138	97.2957	383.143	7.65934	C14H25NO11	C00611	[M+H-H2O]+	mzCloud	0.000128525	pos
118	M482T835_1	Antibiotic JI-20A	482.322	834.65	481.275	4.74047	C19H39N5O9	C17704	[M+H]+	BioDeepDB	9.11457e-07	pos
119	M146T115	4-Oxoglutaramate	146.045	114.667	145.037	0.877409	C5H7NO4	C05572	[M+H]+	BioDeepDB	8.94766e-05	pos
120	M102T88	1-Aminocyclopropanecarboxylic acid	102.055	87.5551	101.048	0.215317	C4H7NO2	C01234	[M+H]+	BioDeepDB	7.13064e-36	pos
121	M146T95	Acetylcholine	146.118	95.2104	146.118	0.019093	C7H16NO2	C01996	[M+H]+	BioDeepDB	7.75831e-06	pos
122	M130T430	1-Pyrroline-4-hydroxy-2-carboxylate	130.049	430.381	129.043	7.30927	C5H7NO3	C04282	[M+H]+	BioDeepDB	5.19857e-08	pos
123	M298T777_1	Spiroxamine	298.273	777.317	297.267	1.00911	C18H35NO2	C11124	[M+H]+	BioDeepDB	5.40253e-07	pos
124	M146T71_2	Oxoglutaric acid	146.03	70.8512	146.022	0.0705211	C5H6O5	C00026	[M]+	BioDeepDB	0.000543039	pos
125	M151T230	(S)-4-Hydroxymandelate	151.035	230.221	168.042	2.12904	C8H8O4	C03198	[M+H-H2O]+	BioDeepDB	1.77162e-09	pos
126	M273T740	Geranylgeraniol	273.253	740.182	290.261	1.5554	C20H34O	C09094	[M+H-H2O]+	BioDeepDB	0.000993696	pos
127	M349T121_1	N-(5-Phospho-D-ribosyl)anthranilate	349.053	121.497	349.056	4.78367	C12H16NO9P	C04302	[M]+	BioDeepDB	6.86904e-24	pos
128	M132T558	N-Carbamoylputrescine	132.101	557.736	131.106	8.38259	C5H13N3O	C00436	[M+H]+	BioDeepDB	6.02106e-06	pos
129	M281T89	4-Hydroxyphenylacetylglutamic acid	281.062	88.5116	281.09	3.78874	C13H15NO6	C05595	[M]+	BioDeepDB	3.47693e-05	pos
130	M156T734	Phosphoglycolic acid	155.992	734.006	155.982	8.31446	C2H5O6P	C00988	[M]+	BioDeepDB	1.06601e-05	pos
131	M98T760_2	Sulfate	97.9687	760.062	97.9674	13.1562	H2SO4	C00059	[M]+	BioDeepDB	0.000542983	pos
132	M322T227	gamma-L-Glutamyl-L-cysteinyl-beta-alanine	322.076	226.792	321.099	2.67286	C11H19N3O6S	C04544	[M+H]+	BioDeepDB	1.75786e-06	pos
133	M170T478	8-Amino-7-oxononanoate	170.117	478.499	187.121	23.5707	C9H17NO3	C01092	[M+H-H2O]+	BioDeepDB	0.000440642	pos
134	M126T412	Aminohydroquinone	126.055	412.411	125.048	2.78547	C6H7NO2	C14604	[M+H]+	BioDeepDB	1.29408e-05	pos
135	M128T259	(R)-5,6-Dihydrothymine	128.07	258.999	128.059	3.21983	C5H8N2O2	C21028	[M]+	BioDeepDB	0.000178279	pos
136	M227T349	4,4-Dihydroxy-alpha-methylstilbene	227.102	348.633	226.099	18.8635	C15H14O2	C13632	[M+H]+	BioDeepDB	0.131471	pos
137	M399T837	Episterol	399.358	837.439	398.355	11.3021	C28H46O	C15777	[M+H]+	BioDeepDB	0.188568	pos
138	M164T71	O-Ureido-L-serine	164.067	70.8628	163.059	0.716662	C4H9N3O4	C20639	[M+H]+	BioDeepDB	0.0048362	pos
139	M164T565	L-Rhamnofuranose	164.068	564.759	164.069	0.159298	C6H12O5	C02431	[M]+	BioDeepDB	1.14424e-05	pos
140	M241T391	N-Benzoylanthranilic acid	241.073	391.043	241.074	1.86031	C14H11NO3	C03141	[M]+	BioDeepDB	0.40021	pos
141	M207T432	Monoethylglycinexylidide	207.149	431.526	206.142	0.537112	C12H18N2O	C16561	[M+H]+	BioDeepDB	5.20838e-07	pos
142	M313T715	17-HYDROXYPROGESTERONE	313.212	715.141	330.219	1.59865	C21H30O3	C01176	[M+H-H2O]+	BioDeepDB	0.00254707	pos
143	M174T99	(2S,5S)-trans-Carboxymethylproline	174.076	98.664	173.069	0.0324056	C7H11NO4	C17366	[M+H]+	BioDeepDB	0.00075631	pos
144	M143T99	Ectoine	143.082	98.5666	142.074	0.0204829	C6H10N2O2	C06231	[M+H]+	BioDeepDB	8.15172e-28	pos
145	M200T157	gamma-Glutamyl-beta-aminopropiononitrile	200.091	156.702	199.096	1.54183	C8H13N3O3	C06114	[M+H]+	BioDeepDB	4.19255e-06	pos
146	M171T71_1	D-Glyceraldehyde 3-phosphate	171.006	71.2465	169.998	0.0107918	C3H7O6P	C00118	[M+H]+	BioDeepDB	8.74219e-05	pos
147	M210T478	Propoxur	210.11	478.484	209.105	10.954	C11H15NO3	C14334	[M+H]+	BioDeepDB	0.0540514	pos
148	M335T827	Prostaglandin-c2	335.219	827.07	334.214	0.146909	C20H30O4	C05955	[M+H]+	BioDeepDB	4.49217e-08	pos
149	M204T503	N5-(L-1-Carboxyethyl)-L-ornithine	204.123	503.16	204.111	0.724422	C8H16N2O4	C04210	[M]+	BioDeepDB	4.15993e-07	pos
150	M356T531	Tetrahydropalmatine	356.185	530.612	355.178	2.53538	C21H25NO4	C02890	[M+H]+	BioDeepDB	0.0150145	pos
151	M259T242	Linatine	259.092	241.805	259.117	1.52401	C10H17N3O5	C05939	[M]+	BioDeepDB	0.00137507	pos
152	M353T689	(13E)-11a-Hydroxy-9,15-dioxoprost-13-enoic acid	353.229	689.353	352.225	1.12578	C20H32O5	C04654	[M+H]+	BioDeepDB	4.96166e-07	pos
153	M295T415	Aspartame	295.128	415.252	294.122	0.00413935	C14H18N2O5	C11045	[M+H]+	BioDeepDB	2.29333e-05	pos
154	M376T827	Docosatetraenoyl Ethanolamide	376.321	826.703	375.314	0.76566	C24H41NO2	C13829	[M+H]+	BioDeepDB	0.00841009	pos
155	M173T106	Iminoarginine	173.092	106.448	172.096	0.0506676	C6H12N4O2	C21026	[M+H]+	BioDeepDB	5.41139e-07	pos
156	M190T127	N-Acetylglutamic acid	190.071	127.495	189.064	0.00448762	C7H11NO5	C00624	[M+H]+	BioDeepDB	0.00129138	pos
157	M284T707	9-cis-Retinal	284.222	707.003	284.214	26.8189	C20H28O	C16681	[M]+	BioDeepDB	0.014891	pos
158	M395T348	Rotenone	395.144	348.165	394.142	6.06118	C23H22O6	C07593	[M+H]+	BioDeepDB	0.000132925	pos
159	M417T523	8-C-Glucosylnaringenin	417.115	523.062	434.121	2.84979	C21H22O10	C16492	[M+H-H2O]+	BioDeepDB	0.0619392	pos
160	M490T801	Deltaline	490.289	800.988	507.283	26.2204	C27H41NO8	C08679	[M+H-H2O]+	BioDeepDB	0.00266955	pos
161	M308T96	LY 294002	308.133	96.4115	307.121	15.7544	C19H17NO3	C15195	[M+H]+	BioDeepDB	0.253036	pos
162	M443T88	Dihydrofolic acid	443.115	88.2031	443.155	1.4535	C19H21N7O6	C00415	[M]+	BioDeepDB	0.17136	pos
163	M308T609	Dihydrocapsaicin	308.221	609.406	307.215	0.895185	C18H29NO3	C16952	[M+H]+	BioDeepDB	0.000346554	pos
164	M301T540	5-Nitro-2-(3-phenylpropylamino)benzoic acid	301.118	539.874	300.111	0.105614	C16H16N2O4	C13705	[M+H]+	BioDeepDB	0.190882	pos
165	M264T633	Cycloheximide	264.157	632.553	281.163	0.00986478	C15H23NO4	C06685	[M+H-H2O]+	BioDeepDB	0.00132623	pos
166	M595T428	Isovitexin 2-O-beta-D-glucoside	595.163	427.775	594.159	4.26602	C27H30O15	C04199	[M+H]+	BioDeepDB	0.0460064	pos
167	M333T839	5alpha-Dihydrodeoxycorticosterone	333.242	839.358	332.235	2.55221	C21H32O3	C18040	[M+H]+	BioDeepDB	2.86983e-06	pos
168	M346T435	L-Alanyl-gamma-D-glutamyl-L-lysine	346.196	434.722	346.185	0.743	C14H26N4O6	C21160	[M]+	BioDeepDB	0.052688	pos
169	M314T606	Pergolide	314.183	606.1	314.182	3.20783	C19H26N2S	C07425	[M]+	BioDeepDB	0.000241495	pos
170	M286T564	N-Glucosylnicotinate	286.096	563.885	286.093	10.1164	C12H16NO7	C03003	[M]+	BioDeepDB	0.261917	pos
171	M164T343	L-Phenylalanine	164.07	342.708	165.079	5.33914	C9H11NO2	C00079	[M-H]-	BioDeepDB	1.11825e-20	neg
172	M111T594	Uracil	111.018	593.544	112.027	6.58697	C4H4N2O2	C00106	[M-H]-	BioDeepDB	0.000636086	neg
173	M163T33_3	Sorbitol	163.06	33.2695	182.079	3.01821	C6H14O6	C00794	[M-H2O-H]-	BioDeepDB	0.000586691	neg
174	M129T550	Ketoleucine	129.055	549.981	130.063	2.16784	C6H10O3	C00233	[M-H]-	MetaDNA	0.00132803	neg
175	M255T827	Palmitic acid	255.233	826.754	256.24	0.0888094	C16H32O2	C00249	[M-H]-	BioDeepDB	5.16678e-11	neg
176	M281T835	Oleic acid	281.249	834.84	282.256	0.137243	C18H34O2	C00712	[M-H]-	BioDeepDB	8.85291e-05	neg
177	M113T754_1	Dihydrouracil	112.983	753.934	114.043	8.83316	C4H6N2O2	C00429	[M-H]-	BioDeepDB	4.41615e-11	neg
178	M283T838	Guanosine	283.263	837.689	283.092	1.76229	C10H13N5O5	C00387	[M]-	BioDeepDB	2.29049e-08	neg
179	M157T754	Pelargonic acid	157.122	753.678	158.131	0.0962699	C9H18O2	C01601	[M-H]-	BioDeepDB	1.88433e-51	neg
180	M579T523_2	Naringin	579.168	522.929	580.179	5.80491	C27H32O14	C09789	[M-H]-	BioDeepDB	9.63859e-06	neg
181	M187T124	Azelaic acid	187.097	123.959	188.105	5.07578	C9H16O4	C08261	[M-H]-	mzCloud	2.1085e-13	neg
182	M193T81	D-Glucuronic Acid	193.035	80.6247	194.043	0.189244	C6H10O7	C00191	[M-H]-	BioDeepDB	1.04223e-20	neg
183	M401T592	25-Hydroxycholesterol	401.088	591.842	402.35	1.03335	C27H46O2	C15519	[M-H]-	BioDeepDB	0.000245617	neg
184	M243T127	Uridine	243.063	126.792	244.07	1.00499	C9H12N2O6	C00299	[M-H]-	BioDeepDB	2.41094e-08	neg
185	M271T762	16-Hydroxy hexadecanoic acid	271.228	762.384	272.235	0.077037	C16H32O3	C18218	[M-H]-	BioDeepDB	1.34508e-05	neg
186	M181T124_2	Hydroxyphenyllactic acid	181.05	124.206	182.058	2.80131	C9H10O4	C03672	[M-H]-	BioDeepDB	0.0067015	neg
187	M147T319	trans-Cinnamate	147.044	319.329	148.052	2.42934	C9H8O2	C00423	[M-H]-	BioDeepDB	7.30046e-07	neg
188	M244T96	Biotin	244.067	95.5738	244.088	3.19373	C10H16N2O3S	C00120	[M]-	BioDeepDB	0.00149733	neg
189	M197T93	L-Dopa	197.067	92.5971	197.069	11.3749	C9H11NO4	C00355	[M]-	BioDeepDB	0.0130586	neg
190	M165T81	1-Methylxanthine	165.04	80.7147	166.049	13.2264	C6H6N4O2	C16358	[M-H]-	mzCloud	5.63113e-07	neg
191	M161T582	D-Fructose	161.043	582.183	180.063	14.5634	C6H12O6	C00095	[M-H2O-H]-	MoNA	0.122626	neg
192	M165T576	Phenyllactate	165.054	575.955	166.063	11.7711	C9H10O3	C05607	[M-H]-	mzCloud	0.000127538	neg
193	M221T97	6-Acetyl-D-glucose	221.066	96.9663	222.074	2.05781	C8H14O7	C02655	[M-H]-	MetaDNA	0.0219967	neg
194	M161T627	Lichenin	161.043	627.057	162.053	17.7418	C6H10O5	C00478	[M-H]-	MetaDNA	0.0718248	neg
195	M311T779_2	Arachidic acid	311.169	779.08	312.303	2.57069	C20H40O2	C06425	[M-H]-	BioDeepDB	2.26276e-05	neg
196	M135T743	Phenyl acetate	134.893	743.133	136.052	0.0966288	C8H8O2	C00548	[M-H]-	BioDeepDB	4.00668e-12	neg
197	M129T757_1	Heptanoic acid	128.958	757.248	130.099	5.34003	C7H14O2	C17714	[M-H]-	BioDeepDB	0.082716	neg
198	M121T492	Phenylethylamine	121.028	491.575	121.089	2.28664	C8H11N	C05332	[M]-	BioDeepDB	4.6062e-32	neg
199	M191T81_2	Quinate	191.056	80.7048	192.063	1.28602	C7H12O6	C00296	[M-H]-	BioDeepDB	1.44634e-09	neg
200	M341T105	Trehalose	341.108	104.646	342.116	1.8922	C12H22O11	C01083	[M-H]-	BioDeepDB	6.5485e-07	neg
201	M255T540	(2S)-Liquiritigenin	255.072	540.036	256.074	0.102052	C15H12O4	C09762	[M-H]-	BioDeepDB	0.00293467	neg
202	M121T33	Erythritol	121.028	33.3051	122.058	0.418955	C4H10O4	C00503	[M-H]-	BioDeepDB	2.14812e-18	neg
203	M149T81	D-Xylose	149.045	81.4165	150.053	1.10822	C5H10O5	C00181	[M-H]-	BioDeepDB	7.16729e-09	neg
204	M441T805	Folic acid	441.251	805.261	441.14	3.98821	C19H19N7O6	C00504	[M]-	BioDeepDB	0.000129979	neg
205	M173T106_1	Suberic acid	173.081	105.898	174.089	3.08425	C8H14O4	C08278	[M-H]-	BioDeepDB	1.41127e-10	neg
206	M252T73_2	Neopterin	251.867	72.5968	253.081	0.137361	C9H11N5O4	C05926	[M-H]-	BioDeepDB	0.000165802	neg
207	M253T609	5,7-Dihydroxyflavone	253.051	608.944	254.058	1.23955	C15H10O4	C10028	[M-H]-	BioDeepDB	4.26205e-07	neg
208	M279T762	Bovinic acid	279.233	761.762	280.24	1.18614	C18H32O2	C04056	[M-H]-	BioDeepDB	8.99595e-09	neg
209	M227T759	Resveratrol	227.074	759.049	228.079	9.36931	C14H12O3	C03582	[M-H]-	BioDeepDB	0.0105288	neg
210	M161T598	Alpha-D-Glucose	161.043	598.443	180.063	14.6093	C6H12O6	C00267	[M-H2O-H]-	BioDeepDB	0.0780816	neg
211	M141T62	Carbamoyl phosphate	140.985	62.0019	140.983	17.7932	CH4NO5P	C00169	[M]-	BioDeepDB	0.0358421	neg
212	M329T801	Docosapentaenoic acid (22n-3)	329.244	800.589	330.256	14.5311	C22H34O2	C16513	[M-H]-	BioDeepDB	0.002628	neg
213	M182T80	L-Homocysteic acid	182.013	80.0435	183.02	0.641382	C4H9NO5S	C16511	[M-H]-	BioDeepDB	0.00128012	neg
214	M249T736	Gemfibrozil	249.15	735.913	250.157	0.229682	C15H22O3	C07020	[M-H]-	BioDeepDB	0.00304954	neg
215	M145T733	Adipic acid	145.05	732.631	146.058	5.22575	C6H10O4	C06104	[M-H]-	BioDeepDB	0.000333332	neg
216	M183T648	Sebacic acid	183.102	647.941	202.12	0.00488317	C10H18O4	C08277	[M-H2O-H]-	BioDeepDB	2.66466e-05	neg
217	M157T96	Allantoin	157.036	96.3413	158.044	5.10274	C4H6N4O3	C01551	[M-H]-	BioDeepDB	0.108296	neg
218	M613T78_1	Cytidine monophosphate N-acetylneuraminic acid	613.136	77.9893	614.147	6.79476	C20H31N4O16P	C00128	[M-H]-	BioDeepDB	0.00348344	neg
219	M147T74	Citramalic acid	147.029	74.4788	148.037	7.08439	C5H8O5	C00815	[M-H]-	MoNA	1.36377e-05	neg
220	M163T702	1,5-Anhydrosorbitol	163.059	701.814	164.069	12.3734	C6H12O5	C07326	[M-H]-	MoNA	0.376229	neg
221	M171T804	Capric acid	171.138	804.161	172.146	4.32367	C10H20O2	C01571	[M-H]-	MoNA	2.46477e-06	neg
222	M369T687	Quassin	369.174	686.986	388.189	9.8683	C22H28O6	C08778	[M-H2O-H]-	MoNA	0.00945579	neg
223	M274T80	N2-gamma-Glutamylglutamine	274.104	80.3748	275.112	0.00780292	C10H17N3O6	C05283	[M-H]-	MoNA	0.000306129	neg
224	M138T609	6-Hydroxynicotinate	138.02	608.512	139.027	0.65361	C6H5NO3	C01020	[M-H]-	mzCloud	1.38872e-06	neg
225	M152T698	3-Hydroxyanthranilate	152.035	697.852	153.043	5.03341	C7H7NO3	C00632	[M-H]-	mzCloud	8.57603e-12	neg
226	M165T33_2	7-Methylxanthine	165.04	32.7154	166.049	9.73177	C6H6N4O2	C16353	[M-H]-	mzCloud	0.0559021	neg
227	M130T262	(3R)-beta-Leucine	130.085	261.635	131.095	16.8675	C6H13NO2	C02486	[M-H]-	mzCloud	0.00390633	neg
228	M285T733	Hexadecanedioate	285.207	733.457	286.214	1.82659	C16H30O4	C19615	[M-H]-	mzCloud	0.000139888	neg
229	M369T80	Fraxin	369.083	80.0554	370.09	0.165879	C16H18O10	C09266	[M-H]-	mzCloud	0.000411747	neg
