# Supplementary material for: Integrated proteomic and metabolomic profile analyses of cardiac valves revealed molecular mechanisms and targets in calcific aortic valve disease
Source: Front Cardiovasc Med. 2022 Oct 13;9:944521. doi: 10.3389/fcvm.2022.944521 (PMC9606238; doi:10.3389/fcvm.2022.944521)
Supplement: Supplementary file 7 [file Table_4.XLSX]

## Sheet: protein2Loc
Protein ID

## Sheet: Loc2proteins
SubLocation
