# Supplementary material for: Integrated proteomic and metabolomic profile analyses of cardiac valves revealed molecular mechanisms and targets in calcific aortic valve disease
Source: Front Cardiovasc Med. 2022 Oct 13;9:944521. doi: 10.3389/fcvm.2022.944521 (PMC9606238; doi:10.3389/fcvm.2022.944521)
Supplement: Supplementary file 8 [file Table_5.XLSX]

## Sheet: Sheet1
Cluster	ID	Description	BgRatio	pvalue	p.adjust	qvalue	geneID	Count	gene
MCODE1	hsa04610	Complement and coagulation cascades	85/8086	2.12e-07	9.32e-06	6.47e-06	718/720/3827/5624/3053	5	C3/C4A/KNG1/PROC/SERPIND1
MCODE1	hsa05143	African trypanosomiasis	37/8086	3.1e-05	0.000682291	0.00047336	3827/335/8542	3	KNG1/APOA1/APOL1
MCODE1	hsa04512	ECM-receptor interaction	88/8086	0.000415736	0.00609745	0.00423029	6696/3371/2335	3	SPP1/TNC/FN1
MCODE1	hsa04977	Vitamin digestion and absorption	24/8086	0.000751813	0.00826995	0.00573752	338/335	2	APOB/APOA1
MCODE1	hsa04975	Fat digestion and absorption	43/8086	0.00241394	0.0212427	0.0147378	338/335	2	APOB/APOA1
MCODE1	hsa04979	Cholesterol metabolism	50/8086	0.00325214	0.023849	0.016546	338/335	2	APOB/APOA1
MCODE1	hsa04510	Focal adhesion	201/8086	0.00449861	0.028277	0.019618	6696/3371/2335	3	SPP1/TNC/FN1
MCODE1	hsa05133	Pertussis	76/8086	0.0073743	0.0405586	0.0281388	718/720	2	C3/C4A
MCODE2	hsa03040	Spliceosome	147/8086	4.3e-13	4.3e-12	3.17e-12	6633/3190/6428/3192/10465/6429/6426/2521	8	SNRPD2/HNRNPK/SRSF3/HNRNPU/PPIH/SRSF4/SRSF1/FUS
MCODE2	hsa05014	Amyotrophic lateral sclerosis	365/8086	0.00863552	0.0431776	0.0318151	6428/3181/2521	3	SRSF3/HNRNPA2B1/FUS
MCODE3	hsa03010	Ribosome	158/8086	1.12e-09	5.04e-08	4.48e-08	6210/6218/6235/7311/6132/6181/6139/6176	8	RPS15A/RPS17/RPS29/UBA52/RPL8/RPLP2/RPL17/RPLP1
MCODE3	hsa05171	Coronavirus disease - COVID-19	232/8086	2.34e-08	5.27e-07	4.69e-07	6210/6218/6235/7311/6132/6181/6139/6176	8	RPS15A/RPS17/RPS29/UBA52/RPL8/RPLP2/RPL17/RPLP1
MCODE3	hsa04610	Complement and coagulation cascades	85/8086	1.18e-06	1.77e-05	1.57e-05	5345/1191/5340/5054/2	5	SERPINF2/CLU/PLG/SERPINE1/A2M
MCODE3	hsa05205	Proteoglycans in cancer	205/8086	0.00115289	0.01297	0.0115289	1975/3481/7057/3082	4	EIF4B/IGF2/THBS1/HGF
MCODE4	hsa04062	Chemokine signaling pathway	192/8086	1.02e-05	0.000736564	0.000483323	54331/3579/113/55970	4	GNG2/CXCR2/ADCY7/GNG12
MCODE4	hsa05163	Human cytomegalovirus infection	225/8086	1.91e-05	0.000736564	0.000483323	54331/3579/113/55970	4	GNG2/CXCR2/ADCY7/GNG12
MCODE4	hsa04727	GABAergic synapse	89/8086	4.37e-05	0.000871181	0.000571657	54331/113/55970	3	GNG2/ADCY7/GNG12
MCODE4	hsa05032	Morphine addiction	91/8086	4.67e-05	0.000871181	0.000571657	54331/113/55970	3	GNG2/ADCY7/GNG12
MCODE4	hsa04713	Circadian entrainment	97/8086	5.66e-05	0.000871181	0.000571657	54331/113/55970	3	GNG2/ADCY7/GNG12
MCODE4	hsa04725	Cholinergic synapse	113/8086	8.93e-05	0.00100845	0.000661729	54331/113/55970	3	GNG2/ADCY7/GNG12
MCODE4	hsa04724	Glutamatergic synapse	114/8086	9.17e-05	0.00100845	0.000661729	54331/113/55970	3	GNG2/ADCY7/GNG12
MCODE4	hsa04926	Relaxin signaling pathway	129/8086	0.000132502	0.00127533	0.000836856	54331/113/55970	3	GNG2/ADCY7/GNG12
MCODE4	hsa04371	Apelin signaling pathway	138/8086	0.000161917	0.00138529	0.00090901	54331/113/55970	3	GNG2/ADCY7/GNG12
MCODE4	hsa04072	Phospholipase D signaling pathway	148/8086	0.000199277	0.00139494	0.000915341	183/3579/113	3	AGT/CXCR2/ADCY7
MCODE4	hsa04723	Retrograde endocannabinoid signaling	148/8086	0.000199277	0.00139494	0.000915341	54331/113/55970	3	GNG2/ADCY7/GNG12
MCODE4	hsa04927	Cortisol synthesis and secretion	65/8086	0.00130197	0.0083543	0.00548197	183/113	2	AGT/ADCY7
MCODE4	hsa05414	Dilated cardiomyopathy	96/8086	0.00281794	0.0161413	0.0105917	183/113	2	AGT/ADCY7
MCODE4	hsa04925	Aldosterone synthesis and secretion	98/8086	0.00293478	0.0161413	0.0105917	183/113	2	AGT/ADCY7
MCODE4	hsa04726	Serotonergic synapse	115/8086	0.00401904	0.0206311	0.0135378	54331/55970	2	GNG2/GNG12
MCODE4	hsa04728	Dopaminergic synapse	132/8086	0.00526387	0.0241962	0.0158772	54331/55970	2	GNG2/GNG12
MCODE4	hsa04270	Vascular smooth muscle contraction	133/8086	0.00534202	0.0241962	0.0158772	183/113	2	AGT/ADCY7
MCODE4	hsa04261	Adrenergic signaling in cardiomyocytes	150/8086	0.00675297	0.0288877	0.0189557	183/113	2	AGT/ADCY7
MCODE4	hsa04934	Cushing syndrome	155/8086	0.00719729	0.029168	0.0191396	183/113	2	AGT/ADCY7
MCODE4	hsa05034	Alcoholism	187/8086	0.010349	0.0398438	0.026145	54331/55970	2	GNG2/GNG12
MCODE4	hsa05167	Kaposi sarcoma-associated herpesvirus infection	194/8086	0.0111081	0.0407299	0.0267264	54331/55970	2	GNG2/GNG12
MCODE4	hsa05170	Human immunodeficiency virus 1 infection	212/8086	0.013172	0.0461019	0.0302514	54331/55970	2	GNG2/GNG12
MCODE5	hsa04610	Complement and coagulation cascades	85/8086	1.42e-05	0.000852805	0.000643344	3689/2147/5328/3684	4	ITGB2/F2/PLAU/ITGAM
MCODE5	hsa04670	Leukocyte transendothelial migration	114/8086	4.54e-05	0.00136131	0.00102696	3689/1536/4318/3684	4	ITGB2/CYBB/MMP9/ITGAM
MCODE5	hsa05202	Transcriptional misregulation in cancer	192/8086	0.00034249	0.00521907	0.0039372	5328/4318/1669/3684	4	PLAU/MMP9/DEFA4/ITGAM
MCODE5	hsa05140	Leishmaniasis	77/8086	0.000347938	0.00521907	0.0039372	3689/1536/3684	3	ITGB2/CYBB/ITGAM
MCODE5	hsa05205	Proteoglycans in cancer	205/8086	0.000439654	0.00527585	0.00398003	5328/4318/287/286	4	PLAU/MMP9/ANK2/ANK1
MCODE5	hsa05150	Staphylococcus aureus infection	96/8086	0.000665348	0.00665348	0.00501929	3689/1669/3684	3	ITGB2/DEFA4/ITGAM
MCODE5	hsa04145	Phagosome	152/8086	0.00250998	0.0215141	0.0162299	3689/1536/3684	3	ITGB2/CYBB/ITGAM
MCODE5	hsa05144	Malaria	50/8086	0.00373769	0.0280327	0.0211475	3689/3043	2	ITGB2/HBB
MCODE5	hsa04613	Neutrophil extracellular trap formation	190/8086	0.00471714	0.029	0.0218772	3689/1536/3684	3	ITGB2/CYBB/ITGAM
MCODE5	hsa05134	Legionellosis	57/8086	0.00483333	0.029	0.0218772	3689/3684	2	ITGB2/ITGAM
MCODE5	hsa04810	Regulation of actin cytoskeleton	218/8086	0.00691945	0.0377424	0.0284724	3689/2147/3684	3	ITGB2/F2/ITGAM
MCODE5	hsa05133	Pertussis	76/8086	0.00845731	0.0422865	0.0319004	3689/3684	2	ITGB2/ITGAM
MCODE7	hsa04974	Protein digestion and absorption	103/8086	2.66e-08	1.87e-06	1.57e-06	131873/1296/1303/1295/1300/1280	6	COL6A6/COL8A2/COL12A1/COL8A1/COL10A1/COL2A1
MCODE7	hsa04512	ECM-receptor interaction	88/8086	5.41e-07	1.89e-05	1.59e-05	131873/3674/7448/3690/1280	5	COL6A6/ITGA2B/VTN/ITGB3/COL2A1
MCODE7	hsa04510	Focal adhesion	201/8086	3.16e-05	0.000736265	0.000620013	131873/3674/7448/3690/1280	5	COL6A6/ITGA2B/VTN/ITGB3/COL2A1
MCODE7	hsa05165	Human papillomavirus infection	331/8086	0.000335355	0.00534038	0.00449716	131873/3674/7448/3690/1280	5	COL6A6/ITGA2B/VTN/ITGB3/COL2A1
MCODE7	hsa05412	Arrhythmogenic right ventricular cardiomyopathy	77/8086	0.000425304	0.00534038	0.00449716	4000/3674/3690	3	LMNA/ITGA2B/ITGB3
MCODE7	hsa04151	PI3K-Akt signaling pathway	354/8086	0.000457747	0.00534038	0.00449716	131873/3674/7448/3690/1280	5	COL6A6/ITGA2B/VTN/ITGB3/COL2A1
MCODE7	hsa05410	Hypertrophic cardiomyopathy	90/8086	0.000672397	0.00672397	0.00566229	4000/3674/3690	3	LMNA/ITGA2B/ITGB3
MCODE7	hsa05414	Dilated cardiomyopathy	96/8086	0.000811865	0.00710382	0.00598216	4000/3674/3690	3	LMNA/ITGA2B/ITGB3
MCODE7	hsa05418	Fluid shear stress and atherosclerosis	139/8086	0.00236262	0.0168801	0.0142148	3674/6613/3690	3	ITGA2B/SUMO2/ITGB3
MCODE7	hsa04120	Ubiquitin mediated proteolysis	140/8086	0.00241144	0.0168801	0.0142148	9354/26091/6500	3	UBE4A/HERC4/SKP1
MCODE7	hsa05205	Proteoglycans in cancer	205/8086	0.00704658	0.0448419	0.0377616	369/7448/3690	3	ARAF/VTN/ITGB3
MCODE7	hsa04810	Regulation of actin cytoskeleton	218/8086	0.00834899	0.0487024	0.0410126	3674/369/3690	3	ITGA2B/ARAF/ITGB3
MCODE8	hsa00533	Glycosaminoglycan biosynthesis - keratan sulfate	14/8086	8.34e-06	4.17e-05	8.78e-06	6482/93010	2	ST3GAL1/B3GNT7
MCODE8	hsa00603	Glycosphingolipid biosynthesis - globo and isoglobo series	15/8086	0.00555554	0.00925924	0.00194931	6482	1	ST3GAL1
MCODE8	hsa00604	Glycosphingolipid biosynthesis - ganglio series	15/8086	0.00555554	0.00925924	0.00194931	6482	1	ST3GAL1
MCODE8	hsa00512	Mucin type O-glycan biosynthesis	36/8086	0.0132987	0.0166233	0.00349965	6482	1	ST3GAL1
